# Supplementary material for: The Effect of Drying/Re-Flooding on Trace Metal, As and Se Fluxes in a Treatment Wetland: Addressing Growing Environmental Concerns
Source: Biology (Basel). 2022 Jan 25;11(2):188. doi: 10.3390/biology11020188 (PMC8869573; doi:10.3390/biology11020188)
Supplement: Supplementary file 1 [file biology-11-00188-s001.zip]

Archive with 2 entries (2 files):
- biology-1527210 Data S1.1- data in Table2.xlsx
- biology-1527210 Data S1.2- data in Figures 234.xlsx
