# Supplementary material for: The Effect of Drying/Re-Flooding on Trace Metal, As and Se Fluxes in a Treatment Wetland: Addressing Growing Environmental Concerns
Source: Biology (Basel). 2022 Jan 25;11(2):188. doi: 10.3390/biology11020188 (PMC8869573; doi:10.3390/biology11020188)
Supplement: Supplementary file 1 [file biology-11-00188-s001.zip › biology-1527210 Data S1.1- data in Table2.xlsx]

## Sheet: Sheet1
week	Mean [In}	Mean [OUT]	Mean [pore]	Mass removed	% Mass Removed
As 1	0.05965	0.0278	0.039367	163.442	50.3553
2	0.05585	0.03995	0.023477	6.95549	1.64503
3	0.0567	0.0427	0.010533	-10.9301	-5.4321
4	0.0499	0.0304	0.021346	121.863	53.2095
5	0.05385	0.04466	0.0202	20.8665	6.82451
6	0.04445	0.03195	0.022125	96.608	36.7469
7	0.03155	0.0304	0.01512	8.70619	3.64501
8	0.034	0.02605	0.0179	106.409	41.3396
9	0.03105	0.02585	0.0272	21.0202	9.94223
10	0.0225	0.02435	0.008	37.8412	22.2153
11	0.025	0.022439	0.012494	-7.15546	-3.78066
12	0.0268	0.020417	0.0155	14.5154	6.81359
13	0.0267	0.0241	0.015317	-40.7984	-20.8348
14	0.0222	0.0278		-51.5274	-40.8784
15	0.0191	0.017	0.011442	-6.67159	-6.4193
16	0.0144	0.014533	0.01277	-0.75517	-0.92361
Se 1	0.012598	0.00242	0.002772	54.5217	79.5353
2	0.012213	0.003517	0.005994	55.8502	60.4029
3	0.013463	0.003517	0.003854	30.3011	63.4242
4	0.019773	0.003033	0.004345	80.0601	88.2176
5	0.024249	0.004004	0.004587	112.108	81.4239
6	0.017996	0.005252	0.004243	79.1063	74.3203
7	0.028695	0.008875	0.005269	150.049	69.7223
8	0.03184	0.00573	0.004724	207.835	86.2208
9	0.027276	0.013045	0.010347	98.4769	47.6894
10	0.020121	0.005036	0.002664	124.925	82.0096
11	0.023569	0.00773	0.003269	110.768	62.0782
12	0.028117	0.0134	0.007094	93.2139	41.7052
13	0.022639	0.009315	0.003823	74.583	44.9193
14	0.027978	0.008875	0.007662	102.168	64.3148
15	0.030016	0.013045	0.010762	78.454	48.0351
16	0.027955	0.013045	0.012688	84.6571	53.3348
Ba 1	0.048	0.048	0.042233	-17.0338	-6.52174
2	0.0354	0.0552	0.059283	-306.609	-114.407
3	0.04165	0.0362	0.04537	-32.0449	-21.6807
4	0.0475	0.03795	0.053367	84.2336	38.6375
5	0.0358	0.03375	0.0496	-12.3141	-6.05796
6	0.0396	0.04015	0.0522	25.2432	10.7778
7	0.0836	0.0972	0.111697	-102.96	-16.2679
8	0.0642	0.04545	0.074433	222.593	45.798
9	0.04755	0.04745	0.1165	-32.9203	-9.14498
10	0.0431	0.0411	0.11296	102.653	31.4603
11	0.050867	0.06255	0.066174	-162.442	-42.1828
12	0.043333	0.061367	0.05622	-252.236	-73.226
13	0.05025	0.052	0.06312	-142.008	-38.5331
14	0.06615	0.03915		125.518	33.4184
15	0.04685	0.04495	0.077117	-37.5159	-14.7163
16	0.05625	0.04305	0.069199	74.9489	23.4667
Cu 1	0.02735	0.04635	0.0577	-119.834	-80.5222
2	0.0117	0.0884	0.012817	-831.63	-938.889
3	0.01075	0.00985	0.0884	-10.7881	-28.2791
4	0.02275	0.0103	0.01374	68.107	65.2271
5	0.01155	0.01105	0.0136	-5.00369	-7.63987
6	0.02995	0.0215	0.010725	65.2373	36.828
7	0.02545	0.0324	0.02113	-52.6157	-27.3084
8	0.1679	0.0335	0.041817	1076.93	84.724
9	0.0238	0.01775	0.02705	33.2042	18.4283
10	0.023	0.01575	0.01245	88.4222	50.7812
11	0.0377	0.043683	0.023689	-96.9717	-33.9761
12	0.0234	0.027533	0.00935	-81.7104	-43.9281
13	0.0279	0.024	0.00875	-31.0158	-15.1578
14	0.0078	0.01475		-49.9305	-112.74
15	0.0275	0.0129	0.017992	65.7104	43.913
16	0.0107	0.0117	0.029342	-5.67795	-9.34579
Fe 1	0.2759	0.09905	4.79975	927.156	61.758
2	0.0512	0.07525	2.66467	-395.706	-102.087
3	0.0534	0.07355	4.13549	-175.91	-92.8277
4	0.182	0.0936	4.09129	505.375	60.5007
5	0.05245	0.1996	2.4774	-977.175	-328.122
6	0.09295	0.0774	5.00727	146.905	26.7219
7	0.0889	0.12015	3.1035	-236.581	-35.1519
8	0.2219	0.18105	6.146	630.507	37.532
9	0.1345	0.08995	4.962	273.429	26.8529
10	0.10035	0.07615	0.403	345.349	45.4581
11	0.246483	0.440367	3.74434	-1988.74	-106.576
12	0.2914	0.258733	0.710675	-199.414	-8.60889
13	0.1291	0.115	2.12083	-182.262	-19.2499
14	0.21045	0.06955		750.66	62.8207
15	0.08625	0.0587	0.880133	87.4168	18.6263
16	0.09435	0.0992	8.30275	-27.5381	-5.14043
Mo 1	0.0631	0.04315	0.071775	93.2426	27.1567
2	0.07115	0.1026	0.110067	-529.374	-98.2783
3	0.07325	0.06615	0.04285	-68.7032	-26.43
4	0.0678	0.0498	0.08759	135.632	43.5864
5	0.06465	0.0651	0.0883	-48.7594	-13.2831
6	0.0599	0.04855	0.00615	101.588	28.6745
7	0.05515	0.05095	0.008138	31.7965	7.61559
8	0.09365	0.0446	0.09225	450.474	63.5378
9	0.07415	0.0465	0.24465	176.324	31.4102
10	0.0669	0.05275	0.0074	219.441	43.3273
11	0.06615	0.0637	0.042363	-56.8047	-11.3429
12	0.063233	0.073333	0.026767	-210.406	-41.8593
13	0.0563	0.08	0.1022	-372.544	-90.2252
14	0.05105	0.08785		-271.3	-93.597
15	0.0578	0.04395	0.036875	28.5731	9.08493
16	0.06365	0.0523	0.19154	64.4447	17.8319
Zn 1	0.3819	0.3184	0.28535	232.536	11.19
2	0.22495	0.2056	0.181667	-437.202	-25.6724
3	0.2131	0.2403	0.11385	-437.628	-57.8695
4	0.27095	0.24785	0.19845	369.887	29.7439
5	0.2347	0.19965	0.140875	57.3118	4.3007
6	0.4269	0.4085	0.249	398.758	15.7929
7	0.3546	0.2931	0.31504	465.592	17.3435
8	0.3446	0.3393	0.275567	642.164	24.615
9	0.30415	0.28065	0.4433	-21.2805	-0.92419
10	0.29495	0.3019	0.23305	590.199	26.4314
11	0.3164	0.296283	0.154125	-198.187	-8.27387
12	0.200017	0.234233	0.119933	-687.607	-43.2468
13	0.1703	0.147	0.163383	-194.281	-15.5551
14	0.28385	0.14115		710.063	44.0572
15	0.13965	0.184	0.110958	-437.214	-57.5367
16	0.21665	0.16355	0.171508	301.499	24.5096
Co 1	0.00375	0.00595	0.039267	-14.0825	-69.0145
2	0.0039	0.0089	0.018433	-63.1199	-213.782
3	0.0036	0.0065	0.01278	-19.518	-152.778
4	0.0044	0.00525	0.028075	1.68801	8.35872
5	0.00375	0.00815	0.014325	-30.7674	-144.5
6	0.00295	0.006	0.014875	-13.7809	-78.9831
7	0.00175	0.00465	0.010913	-21.9547	-165.714
8	0.0079	0.0052	0.045367	29.6673	49.6044
9	0.0051	0.0082	0.036725	-29.2888	-75.8578
10	0.0043	0.0036	0.00285	12.9647	39.8256
11	0.003033	0.005417	0.021944	-24.4508	-106.474
12	0.0049893	0.007083	0.01985	-29.2616	-73.8683
13	0.0455	0.007	0.029317	-35.3571	-105.955
14	0.00325	0.0074		-28.8156	-156.154
15	0.0042	0.0042	0.005933	-4.47139	-19.5652
16	0.00355	0.00495	0.03373	-7.94913	-39.4366
Cr 1	0.03355	0.01805	0.0306	77.9358	42.691
2	0.00365	0.0109	0.03575	-85.8317	-310.616
3	0.00295	0.01365	0.01922	-57.3473	-547.797
4	0.0271	0.0129	0.033325	78.9069	63.4401
5	0.01155	0.0549	0.04245	-285.104	-434.74
6	0.00865	0.01155	0.048875	-8.9546	-17.5029
7	0.0028	0.00135	0.01806	10.9774	51.7857
8	0.02565	0.0461	0.014517	-73.0208	-37.6036
9	0.0075	0.0122	0.024425	-44.2407	-77.9167
10	0.01715	0.0144	0.0042	51.4801	39.6501
11	0.006883	0.014617	0.01105	-75.8365	-145.529
12	0.007083	0.007883	0.011867	-20.3472	-36.1366
13	0.0063	0.00465	0.00625	0.550051	1.19048
14	0.0023	0.0038		-11.214	-85.8696
15	0.00355	0.0031	0.011875	-0.85169	-4.40906
16	0.00845	0.01235	0.027608	-22.144	-46.1538
Mg 1	27.04	35.03	117.347	-55907.7	-37.9977
2	27.77	42.245	111.82	-229000	-109.171
3	24.61	37.97	99.752	-101300	-116.002
4	25.36	34.09	96.1342	-3775.13	-3.2434
5	25.625	37.06	138.257	-91230.5	-62.7024
6	23.575	30.255	109.862	-18035.8	-12.9349
7	23.38	29.225	117.363	-44250.2	-25
8	36.185	29.0555	77.565	105532	38.5236
9	29.565	27.22	107.6	-1566.17	-0.69973
10	23.675	28.285	26.27	25324.8	14.1295
11	20.5	23.77	87.7763	-52874.1	-34.069
12	18.6133	23.7883	59.5383	-83345.8	-56.33
13	17.895	25	69.3517	-114200	-87.0229
14	17.16	26.78		-73628.8	-75.5682
15	19.05	21.955	30.1725	-39180.8	-37.7981
16	22.03	23.34	76.402	-7438.11	-5.94644
Mn 1	0.10925	0.8426	0.616467	-4289.44	-721.558
2	0.1608	0.297	0.312983	-1874.29	-153.965
3	0.072	0.526	0.37838	-2357.77	-922.778
4	0.0382	0.46775	0.518683	-1473.52	-840.448
5	0.0312	0.23135	0.29935	-1300.64	-734.195
6	0.0103	0.17265	0.45215	-837.687	-1375.07
7	0.04345	0.13805	0.57399	-716.179	-217.722
8	0.06615	0.15615	0.519383	-404.288	-80.7292
9	0.02545	0.13575	0.858075	-931.385	-483.405
10	0.03595	0.1141	0.1665	-348.697	-128.121
11	0.028483	0.09795	0.531075	-641.772	-297.618
12	0.034817	0.106833	0.587967	-762.031	-275.338
13	0.0387	0.091	0.2823	-609.623	-214.787
14	0.04615	0.0764		-225.982	-86.2405
15	0.03815	0.088	0.13735	-364.938	-175.799
16	0.03125	0.0946	0.47822	-359.698	-202.72
Ni 1	0.0541	0.0702	0.187083	-112.518	-38.223
2	0.0308	0.1494	0.123867	-1322.02	-566.964
3	0.0252	0.0548	0.05452	-182.83	-204.444
4	0.0607	0.04385	0.10115	124.019	44.5163
5	0.034	0.0798	0.103125	-316.688	-164.044
6	0.04285	0.0699	0.0936	-110.377	-43.5519
7	0.075	0.08475	0.10016	-73.8134	-13
8	0.17865	0.07055	0.234217	943.563	69.765
9	0.0605	0.0583	0.165275	-24.7227	-5.39773
10	0.0641	0.04775	0.0434	225.401	46.4582
11	0.0555	0.0745	0.128344	-231.97	-55.2088
12	0.054833	0.066933	0.08085	-214.948	-49.3139
13	0.0599	0.088	0.0822	-424.687	-96.6719
14	0.0379	0.0865		-337.341	-156.761
15	0.04255	0.07015	0.060133	-224.865	-97.121
16	0.05085	0.05185	0.15454	-5.67795	-1.96657
S 1	3800.5	3332.5	2487	1363950	6.59553
2	4117.5	4897.5	3461.83	-19810000	-63.5474
3	3535	4634	2880.3	-10480000	-83.5248
4	3088	3668.5	4101.3	1241235	8.75779
5	3112	3827.5	2008	-6779117	-38.3656
6	3320.5	3235.5	1710.25	2799111	14.2527
7	3149.5	3344	2887.5	-1472482	-6.17558
8	3371	3169.5	3964	7149308	28.014
9	2979.5	2591.5	1875.03	1098092	4.86816
10	2641.5	2587.5	2284.5	5918198	29.5943
11	2174.67	2328.33	3258.06	-3917604	-23.7956
12	1720.83	1751.17	1919.78	-3348323	-24.4776
13	1631	2005	1435.33	-7723550	-64.5685
14	1366	1984.5		-4920299	-63.438
15	1481	1667	1551.25	-2786809	-34.5815
16	1441	1552	1820.11	-630300	-7.70298
Sr 1	0.5553	0.7021	1.59867	-1047.95	-34.682
2	0.6493	0.8455	1.44987	-3885.71	-79.0486
3	0.602	0.823	1.4242	-1952.51	-91.3953
4	0.5287	0.738	1.13412	-174.933	-7.20909
5	0.7538	0.6656	1.45	28.3897	0.663306
6	0.8478	0.7764	1.415	973.343	19.4112
7	0.8979	0.8527	1.8748	342.191	5.03397
8	0.77105	0.7837	1.30253	1294.8	22.1814
9	0.6902	0.6609	1.97	-247.251	-4.73187
10	0.5276	0.5987	0.6596	736.501	18.439
11	0.453667	0.5343	1.47903	-1242.48	-36.1762
12	0.462433	0.4891	1.0965	-1079.82	-29.3752
13	0.4841	0.59	1.01443	-2242.29	-63.1561
14	0.4219	0.6276		-1613.39	-67.3501
15	0.5611	0.5808	0.803633	-725.524	-23.7631
16	0.5637	0.6079	1.27468	-250.965	-7.84105
