# Supplementary material for: The Effect of Drying/Re-Flooding on Trace Metal, As and Se Fluxes in a Treatment Wetland: Addressing Growing Environmental Concerns
Source: Biology (Basel). 2022 Jan 25;11(2):188. doi: 10.3390/biology11020188 (PMC8869573; doi:10.3390/biology11020188)
Supplement: Supplementary file 1 [file biology-11-00188-s001.zip › biology-1527210 Data S1.2- data in Figures 234.xlsx]

## Sheet: Sheet1
Period	1	2	3	4
n	4	4	4	4
As In (ppb)	55.525	40.962	26.338	20.06
As In SD (ppb)	4.088	10.252	3.603	5.179
As Out (ppb)	35.213	33.25	23.926	20.583
As Out SD (ppb)	7.225	7.968	1.55	5.982
Pore As (ppb)	23.681	18.836	15.798	13.176
Pore As SD(ppb)	11.894	3.02	8.202	1.969
As Rem Rate (grams)	70.3327	58.1472	16.5553	-24.9381
As Rem Rate SE(grams)	42.7639	25.2366	9.307	-12.507
As%Rem	24.9444	22.139	8.5476	-17.264
As%RemSE	15.573	9.82605	5.338	-8.921
Inlet	14.512	25.695	24.771	27.147
SeIN SD(ppb)	3.546	6.003	3.676	3.157
Outlet	3.122	5.965	9.803	11.07
SeOUT SD (ppb)	0.52	2.072	4.102	2.288
Porewater	4.241	4.706	5.844	8.734
PoreSe SD (ppb)	1.341	0.427	3.586	3.874
SeRemRate(grams)	55.1833	137.275	106.846	84.9656
SeRemRate SE (grams)	10.1607	27.6269	7.06	6.09801
Se%Rem	72.895	77.7593	58.3706	52.651
Se%Rem SE	6.612	3.78944	8.96461	4.25832
Period	1	2	3	4
N	4	4	4	4
Ba In(ppb)	43.137	54.92	46.213	54.412
Ba In SD(ppb)	5.909	21.438	3.716	7.652
Ba Out(ppb)	43.725	53.387	53.822	45.788
Ba OUT SD(ppb)	7.952	27.918	11.442	7.224
Pore Ba(ppb)	50.063	72.001	87.964	69.812
Pore Ba SD(ppb)	7.73	28.707	31.207	7.019
Ba Rem Rate (grams)	-67.8636	33.1406	-86.2364	5.2358
Ba Rem Rate SE	-83.667	68.644	-77.398	59.747
Ba%Rem	-25.9929	8.5625	-23.2734	0.9089
Ba%Rem SE	-32.135	13.607	-22.45	16.747
Cu IN(ppb)	18.138	58.713	26.975	18.475
Cu IN SD(ppb)	8.209	73.212	7.157	10.719
Cu OUT(ppb)	38.725	24.612	26.179	15.838
Cu OUT SD(ppb)	37.271	10.54	12.755	5.584
Pore Cu(ppb)	23.174	21.818	18.135	18.694
Pore Cu SD(ppb)	23.133	14.036	8.56	10.314
Cu Rem Rate(grams)	-223.536	271.137	-14.2639	-5.22845
Cu Rem Rate SE	-206.327	269.686	-44.9	-25.32
Cu%Rem	-245.616	21.6534	-2.17365	-23.3327
Cu%RemSE	-233.049	24.9382	-22.3299	-32.63
Fe IN(ppm)	0.140625	0.11405	0.193183	0.130038
Fe IN SD(ppm)	0.108959	0.074171	0.09046	0.056739
Fe OUT(ppm)	0.085363	0.14455	0.2163	0.085612
Fe OUT SD(ppm)	0.012871	0.056176	0.170893	0.026016
Pore Fe(ppm)	3.9228	4.18354	2.455	3.76791
Pore Fe SD(ppm)	0.89918	1.69383	2.25099	3.97598
Fe Rem Rate(kg)	0.215229	-0.109086	-0.392343	0.157069
Fe Rem Rate SE(kg)	0.305131	-0.33941	-0.54568	0.205432
Fe%Rem	-18.1641	-74.755	-10.7185	14.2642
Fe%Rem SE	-45.82	-85.96	-33.863	17.9734
Mo IN (ppb)	68.825	68.337	67.608	57.2
Mo IN SD(ppb)	4.428	17.315	4.639	5.183
Mo Out(ppb)	65.425	52.3	59.071	66.025
Mo OUT SD(ppb)	26.601	8.926	11.872	21.192
Pore Mo(ppb)	78.07	48.709	80.295	110.205
Pore Mo SD(ppb)	28.252	48.03	110.499	77.643
Mo Rem Rate(grams)	-92.3007	133.775	32.1386	-137.707
Mo Rem Rate SE(grams)	-152.2	109.944	101.082	-108.59
Mo%Rem	-13.4913	21.6362	5.3838	-39.2263
Mo%Rem SE	-31.972	16.384	19.64	-30.478
Inlet	272.725	340.2	278.879	202.613
Zn IN SD(ppb)	76.941	79.318	53.304	62.279
Outlet	253.037	340.2	278.267	158.925
Zn OUT SD(ppb)	47.299	87.601	30.702	19.221
Porewater	194.829	245.12	237.602	148.617
Pore Zn SD(ppb)	70.564	74.605	145.082	32.865
Zn Rem Rate(grams)	-68.102	390.956	-79.219	95.017
Zn Rem Rate SE(grams)	-215.06	122.49	-263.91	256.24
Zn%Rem	-10.652	15.513	-6.5034	-1.1313
Zn%Rem SE	-19.502	4.203	-14.344	-22.526
Period	1	2	3	4
n	4	4	4	4
Co IN (ppb)	3.913	4.087	4.354	3.888
Co IN SD(ppb)	0.347	2.671	0.949	0.594
Co OUT(ppb)	6.65	6	6.075	5.887
Co OUT SD(ppb)	1.585	1.537	2.008	1.555
Pore Co(ppb)	24.639	21.37	20.342	22.993
Pore Co SD(ppb)	11.618	16.094	13.871	14.938
Co Rem Rate(grams)	-23.7581	-9.20893	-17.5091	-19.1483
Co Rem Rate SE(grams)	-13.8698	-13.4148	-10.2214	-7.62132
Co%Rem	-106.804	-84.8982	-54.0936	-80.2778
Co%Rem SE	-48.5184	-48.485	-32.1833	-31.319
Cr IN(ppb)	16.813	12.162	9.654	5.15
Cr IN SD(ppb)	15.826	9.7	5.004	2.763
Cr OUT(ppb)	13.875	28.475	12.275	5.975
Cr OUT SD(ppb)	3.016	26.02	3.125	4.297
Pore Cr(ppb)	29.724	30.975	12.885	15.244
Pore Cr SD(ppb)	7.312	17.222	8.426	11.071
Cr Rem Rate(grams)	3.41594	-89.0255	-22.2361	-8.4149
Cr Rem Rate SE(grams)	43.6934	-67.771	-27.0722	-5.275
Cr%Rem	-188.07	-109.515	-54.983	-33.81
Cr%Rem SE	-147.459	-110.086	-38.7676	-20.31
Mg IN(ppm)	26.195	27.1913	23.1271	19.0338
Mg IN SD(ppm)	1.46106	6.08122	4.76907	2.14363
Mg OUT(ppm)	37.3338	31.3987	25.7658	24.2688
Mg OUT SD(ppm)	3.66762	3.81122	2.33486	2.08623
Pore Mg(ppm)	106.263	110.762	70.296	58.6421
Pore Mg SD(ppm)	9.9785	25.1822	35.3608	24.9061
Mg Rem Rate(kg)	-97.627	-11.996	-28.115	-58.615
Mg Rem Rate SE(kg)	-48.268	-42	-24.536	-22.937
Mg%Rem	-66.6035	-15.5284	-19.2423	-51.5839
Mg%Rem SE	-27.5151	-20.9034	-15.95	-18.4932
Mn In (ppb)	95.063	37.775	31.175	38.562
Mn IN SD(ppb)	52.561	23.348	5.036	6.089
MnOut (ppb)	533.338	174.55	113.658	87.5
Mn OUT SD(ppb)	227.929	40.417	16.141	7.877
Pore Mn (ppb)	456.628	461.218	535.904	299.29
Pore Mn SD(ppb)	136.816	118.862	284.598	171.069
Mn Rem Rate(grams)	-2498.76	-814.699	-670.971	-390.06
Mn Rem Rate SE(grams)	-623.665	-185.924	-122.753	-79.9386
Mn%Rem	-659.687	-601.928	-296.12	-169.887
Mn%Rem SE	-173.56	-293.613	-72.8775	-29.0484
Inlet	42.75	82.625	58.733	47.8
Ni IN SD(ppb)	17.382	66.396	4.381	9.683
Outlet	79.563	76.25	61.871	74.125
Ni OUT SD(ppb)	47.796	7.249	11.508	16.908
Porewater	116.655	132.775	104.467	98.958
Pore Ni SD(ppb)	55.116	67.745	53.4	49.384
Ni Rem Rate(grams)	-373.336	110.671	-61.548	-248.143
Ni Rem Rate SE(grams)	-322.96	282.731	-106.58	-90.58
Ni %Rem	-191.279	-37.7078	-15.866	-88.1302
Ni%Rem SE	-135.5	-48.4389	-23.56	-32.0002
Period	1	2	3	4
n	4	4	4	4
S IN(ppm)	3635.25	3238.25	2379.12	1479.75
S IN SD(ppm)	435.662	126.759	549.072	111.533
S OUT(ppm)	4133.12	3394.12	2314.62	1802.12
S OUT SD(ppm)	751.004	297.738	395.303	227.479
Pore S(ppm)	3232.61	2642.44	2334.34	1602.23
Pore S SD(ppm)	704.09	1012.93	642.54	197.389
S Rem Rate(kg)	-6920.43	424.205	-62.409	-4015.23
S Rem Rate SE(kg)	-5115.45	2977.03	-2287.18	-1514.87
S%Rem	-32.9297	-0.56863	-3.45269	-42.5727
S%Rem SE	-23.8	-14.4242	-12.9654	-13.537
Inlet	0.583825	0.81765	0.533475	0.5077
Sr IN SD(ppm)	0.053134	0.067344	0.109565	0.068084
Outlet	0.77715	0.7696	0.57075	0.601575
Sr OUT SD(ppm)	0.068164	0.077156	0.075063	0.020689
Porewater	1.40171	1.51058	1.30128	1.03092
Pore Sr SD(ppm)	0.194269	0.250829	0.557515	0.235955
Sr Rem Rate(kg)	-1.76527	0.65968	-0.45826	-1.20818
Sr Rem Rate SE(kg)	-0.79451	0.28883	-0.45399	-0.44561
Sr%Rem	-53.0838	11.8225	-12.9611	-40.5276
Sr%Rem SE	-19.547	5.288	-12.457	-14.67
